# Supplementary material for: In Vitro and In Vivo Efficacy of Epithelial Barrier-Promoting Barriolides as Potential Therapy for Ulcerative Colitis
Source: Biomedicines. 2026 Jan 21;14(1):237. doi: 10.3390/biomedicines14010237 (PMC12838928; doi:10.3390/biomedicines14010237)
Supplement: Supplementary file 1 [file biomedicines-14-00237-s001.zip]

Archive with 1 entries (1 files):
- biomedicines-4047326-supplementary.pdf
